# Supplementary material for: Multi-Agent Deep Reinforcement Learning for Collision-Free Posture Control of Multi-Manipulators in Shared Workspaces
Source: Sensors (Basel). 2025 Nov 7;25(22):6822. doi: 10.3390/s25226822 (PMC12655905; doi:10.3390/s25226822)
Supplement: Supplementary file 1 [file sensors-25-06822-s001.zip]

Archive with 1 entries (1 files):
- Video S1 Demonstration of multi-robot manipulation.mp4
